# Supplementary material for: Maternal Nutrient Restriction Programs Fetal Hepatic DNA Methylation in Ovine Monozygotic Twins
Source: Int J Mol Sci. 2026 Feb 4;27(3):1553. doi: 10.3390/ijms27031553 (PMC12897638; doi:10.3390/ijms27031553)
Supplement: Supplementary file 1 [file ijms-27-01553-s001.zip]

Archive with 1 entries (1 files):
- ijms-4104161-supplementary.pdf
